# Supplementary material for: Geometric epitope and paratope prediction
Source: Bioinformatics. 2024 Jul 10;40(7):btae405. doi: 10.1093/bioinformatics/btae405 (PMC11245313; doi:10.1093/bioinformatics/btae405)
Supplement: btae405_Supplementary_Data [file btae405_supplementary_data.zip]

Archive with 8 entries (7 files):
- supp/
- supp/suppmat_compressed.pdf
- supp/train.csv
- supp/val_pecan_aligned.csv
- supp/val_unbound.csv
- supp/AF_acc.csv
- supp/AF_hm.csv
- supp/test70.csv
