# Supplementary material for: Geometric epitope and paratope prediction
Source: Bioinformatics. 2024 Jul 10;40(7):btae405. doi: 10.1093/bioinformatics/btae405 (PMC11245313; doi:10.1093/bioinformatics/btae405)
Supplement: btae405_Supplementary_Data [file btae405_supplementary_data.zip › supp/train.csv]

pdb	Hchain	Lchain	antigen_chain	Unnamed: 4
3d85	B	A	C	interleukin-23 subunit p19
2uzi	H	L	R	gtpase hras
4i3s	H	L	G	outer domain of hiv-1 gp120 (ker2018 od4.2.2)
2vxs	J	N	D	interleukin-17a
3sqo	H	L	A	proprotein convertase subtil- isin/kexin type 9
3lzf	H	L	A	hemagglutinin, ha1 subunit
1nmb	H	L	N	n9 neuraminidase
3so3	C	B	A	suppressor of tumorigenicity 14 protein
3rkd	H	L	A	capsid protein
3lh2	I	M	T	4e10 1vi7a s0 002 n (t88)
3ngb	H	L	G	envelope glycoprotein gp160
4hwb	H	L	A	interleukin-13 receptor subunit alpha-1
3uc0	I	M	B	envelope protein
3b9k	D	C	F	t-cell surface glycoprotein cd8 beta chain
4dkf	H	L	A	interleukin-34
1fj1	B	A	F	outer surface protein a
2xqy	G	L	A	envelope glycoprotein h
3hb3	C	D	B	cytochrome c oxidase subunit 2
1rjl	B	A	C	outer surface protein b
1eo8	H	L	A	hemagglutinin (ha1 chain)
2xwt	A	B	C	thyrotropin receptor
4ag4	H	L	A	epithelial discoidin domain- containing receptor 1
4dtg	H	L	K	tissue factor pathway inhibitor
4ffy	H	L	A	envelope glycoprotein
2j88	H	L	A	hyalurononglucosaminidase
3qwo	H	L	P	motavizumab epitope scaffold
1lk3	H	L	A	interleukin-10
2xqb	H	L	A	interleukin 15
1egj	H	L	A	cytokine receptor common beta chain precursor
1pkq	G	F	J	myelin oligodendrocyte glyco- protein
4ers	H	L	A	glucagon receptor
3sdy	H	L	B	hemagglutinin ha2 chain
2qqn	H	L	A	neuropilin-1
3lev	H	L	A	rna polymerase sigma factor
2j6e	H	L	A	ig gamma-1 chain c region
2h9g	B	A	R	tumor necrosis factor receptor superfamily member 10bprecur- sor
4hcr	M	N	B	mucosal addressin cell adhesion molecule 1
1tqb	B	C	A	prion protein
3p0y	H	L	A	epidermal growth factor receptor
2adf	H	L	A	von willebrand factor
1xiw	D	C	A	t-cell surface glycoprotein cd3 epsilon chain
3v6o	C	E	A	leptin receptor
2r0l	H	L	A	hepatocyte growth factor activa- tor
1h0d	B	A	C	angiogenin
3nfp	H	L	I	interleukin-2 receptor subunit al- pha
4d9q	E	D	B	factor d
2zch	H	L	P	prostate-specific antigen
3tt1	H	L	B	leucine transporter leut
4leo	A	B	C	receptor tyrosine-protein kinase erbb-3
4f3f	B	A	C	mesothelin
3mj9	H	L	A	junctional adhesion molecule-like
3kr3	H	L	D	insulin-like growth factor ii
3q3g	H	F	I	integrin alpha-m
2ypv	H	L	A	lipoprotein
1jrh	H	L	I	interferon-gamma receptor alpha chain
4hkx	A	B	E	hemagglutinin ha1
2qqk	H	L	A	neuropilin-2
3ru8	H	L	X	epitope scaffold 2bodx43
4dw2	H	L	U	urokinase-type plasminogen acti- vator
3cx5	J	K	E	cytochrome b-c1 complex sub- unit rieske,mitochondrial
2q8b	H	L	A	apical membrane antigen 1
4aei	I	M	B	alpha-mammal toxin aah2
3sob	H	L	B	low-density lipoprotein receptor- related protein 6
2yc1	D	E	F	beta-mammal toxin cn2
3pnw	H	G	I	tudor domain-containing protein 3
2arj	B	A	R	t-cell surface glycoprotein cd8 al- pha chain
3bgf	B	C	A	spike protein s1
1oaz	J	N	B	thioredoxin 1
4k2u	I	M	B	erythrocyte binding antigen 175
2r29	H	L	A	envelope protein e
4i9w	E	D	A	potassium channel subfamily k member 4
1kb5	H	L	A	kb5-c20 t-cell antigen receptor
3grw	H	L	A	fibroblast growth factor receptor 3
4f2m	C	D	F	spike protein
4dqo	H	L	C	1fd6-v1v2 scaffold zm109 hiv-1 strain
1ors	B	A	C	potassium channel
1mhp	H	L	A	integrin alpha 1, (residues 169- 360)
3vg9	C	B	A	adenosine receptor a2a
4etq	H	L	C	imv membrane protein
3s37	H	L	X	vascular endothelial growth fac- tor receptor 2
3nh7	J	N	C	bone morphogenetic protein re- ceptor type-1a
3hi1	B	A	J	glycoprotein 120
4ffv	D	C	B	dipeptidyl peptidase 4
4hf5	H	L	A	hemagglutinin ha1
3ld8	C	B	A	bifunctional arginine demethy- lase and lysyl-hydroxylasejmjd6
3skj	H	L	E	ephrin type-a receptor 2
3dvg	B	A	Y	ubiquitin
2r56	I	M	B	beta-lactoglobulin
4jpk	H	L	A	germline-targeting hiv-1 gp120 engineered outer domain,eod-gt6
1yjd	H	L	C	t-cell-specific surface glycopro- tein cd28
3vi3	H	L	D	integrin beta-1
2oz4	H	L	A	intercellular adhesion molecule 1
3ks0	H	L	B	cytochrome b2, mitochondrial
3l95	H	L	Y	neurogenic locus notch homolog protein 1
4kuc	F	E	I	ricin
4fqj	H	L	A	hemagglutinin
4f37	H	L	A	colicin-e7 immunity protein
2vxq	H	L	A	pollen allergen phl p 2
1ob1	B	A	C	major merozoite surface protein
4jqi	H	L	A	beta-arrestin-1
2aep	H	L	A	neuraminidase
2nyy	D	C	A	botulinum neurotoxin type a
3gi9	H	L	C	uncharacterized protein mj0609
1fns	H	L	A
1n8z	B	A	C
1nfd	F	E	B
1p2c	B	A	C
1tzh	B	A	W
1v7m	H	L	V
2ih3	A	B	C
2vxt	H	L	I
3ab0	B	C	A
3gjf	H	L	A
3i50	H	L	E
3liz	H	L	A
3ma9	H	L	A
3o0r	H	L	B
3o2d	H	L	A
3pgf	H	L	A
3q1s	H	L	I
3r1g	H	L	B
3raj	H	L	A
3rvv	D	C	A
3t3p	E	F	C
3u9p	K	M	C
3zkm	C	D	B
4am0	H	L	R
4ene	E	F	B
4g3y	H	L	C
4hj0	P	Q	A
4ht1	H	L	T
4i77	H	L	Z
4jr9	H	L	A
6jep	H	L	E
6umx	H	L	A
4ogx	H	L	A
4qci	H	L	C
6okm	H	L	R
5x8m	B	C	A
5vkd	H	L	A
3lhp	H	L	S
6b0s	H	L	C
5czx	H	L	A
6muf	D	E	B
5xxy	H	L	A
6e63	H	L	P
4zfg	H	L	A
5k59	E	F	B
5xku	C	B	A
4nnp	H	L	A
6nmr	A	B	E
4ot1	H	L	A
6ppg	H	L	F
6mei	H	L	C
6mej	H	L	C
5kw9	H	L	A
5b8c	B	A	C
6b0a	H	L	A
6nha	H	L	A
1hez	D	C	E
6pe8	H	L	T
5tfw	H	L	O
4xak	D	E	B
5v7j	D	E	B
5y9j	H	L	A
6iek	B	C	A
5o1r	H	L	A
4kht	H	L	A
6o3b	G	E	H
4jlr	H	L	S
5ggv	H	L	Y
4wv1	B	A	C
4k94	H	L	C
5d71	H	L	A
4zso	D	C	F
5y11	A	B	C
6cw2	A	B	D
6cw3	C	D	F
5xj4	H	L	A
5j13	C	B	A
5ucb	H	L	B
3t2n	H	L	A
5eii	A	B	I
4xrc	B	A	D
4ypg	H	L	D
4u6v	K	M	B
