# Supplementary material for: Geometric epitope and paratope prediction
Source: Bioinformatics. 2024 Jul 10;40(7):btae405. doi: 10.1093/bioinformatics/btae405 (PMC11245313; doi:10.1093/bioinformatics/btae405)
Supplement: btae405_Supplementary_Data [file btae405_supplementary_data.zip › supp/val_pecan_aligned.csv]

pdb	Hchain	Lchain	antigen_chain
1ahw	B	A	C
1bgx	H	L	T
1fsk	C	B	A		inferred has 4 options
1i9r	H	L	A		inferred has 3 options
1iqd	B	A	C
1jps	H	L	T
1nca	H	L	N
1nsn	H	L	S
1qfw	H	L	A		inferred
1wej	H	L	F
2fd6	H	L	U
2hmi	D	C	B
2jel	H	L	P
2vis	B	A	C
2w9e	H	L	A
3eoa	H	L	I
3hi6	H	L	A		inferred
3hmx	H	L	A
3mxw	H	L	A
3v6z	A	B	F		inferred
4dn4	H	L	M
4g6j	H	L	A
4g6m	H	L	A
4gxu	M	N	A		Note 1kxq only has one chain and 9qfw could not be found
