# Supplementary material for: Geometric epitope and paratope prediction
Source: Bioinformatics. 2024 Jul 10;40(7):btae405. doi: 10.1093/bioinformatics/btae405 (PMC11245313; doi:10.1093/bioinformatics/btae405)
Supplement: btae405_Supplementary_Data [file btae405_supplementary_data.zip › supp/val_unbound.csv]

pdb	Hchain	Lchain	antigen_chain	Hrmsd	Lrmsd	Armsd
1ahw	H	L	A	0.6185876367213086	0.7108619016113588	1.3873623193398867
1bgx	H	L	A	1.6405594130164516	1.2399587640450618	32.79343031378761
1fsk	C	B		5.223348787318472e-15	4.7756600722380836e-15	0.651630981981591
1i9r	H	L	A	1.0379390352001597e-14	1.583759237310043e-14	1.5307977274540665
1iqd	B	A	M	7.713108605250955e-15	9.188059795750806e-15	0.655983073795034
1jps	H	L	B	0.6609722840931412	0.5494774852180434	1.0745111575417228
1nca	H	L		1.5963527114757973e-14	1.097105075034805e-14	0.24616446921087562
1nsn	H	L		4.244421281566936e-15	1.8554964485608902e-14	0.8455304517055763
1qfw	I	M	A	5.0412934521778	2.5395600170768518	1.470342877479637
1wej	H	L		1.2720118323305625	0.6073597474779593	0.3546790906753144
2fd6	H	L	A	1.3501834020534926	0.6208370098719332	3.532660693677686
2hmi	D	C	A	1.973997003919812e-14	6.695585745790274e-15	19.562888195446558
2jel	H	L		8.767616426526048e-15	6.927605725944964e-15	0.702955829748707
2vis	H	L	A	4.971261758456437	4.913384470644712	2.07201239335453
2w9e	H	L	A	0.8232217402850808	0.6010858208369196	1.5802733742876791
3eoa	H	L	A	5.066567093849377	3.746627419290739	1.1644641063953831
3hi6	H	L	A	1.4295568059181336	0.9810832948704278	1.9443581975992097
3hmx	H	L	A	3.2365530410311605	3.181087045651835	1.4314357798722903
3mxw	H	L	A	1.123103576734244	0.8691652494280205	0.45780643304656193
3v6z	A	B	F	1.4991978806825574	0.5990309663221447	3.5691405998544643
4dn4	H	L	A	3.4571199197657254	2.966638903671129	1.4273612941792135
4g6j	H	L	A	3.057355485530544	2.6091963033909327	0.6934622904540525
4g6m	H	L	A	0.5549488758332369	0.3965487489154381	0.6639881676034127
4gxu	H	L	J	20.235505323368567	3.137306301092039	0.8390909237110151
