# Supplementary material for: Geometric epitope and paratope prediction
Source: Bioinformatics. 2024 Jul 10;40(7):btae405. doi: 10.1093/bioinformatics/btae405 (PMC11245313; doi:10.1093/bioinformatics/btae405)
Supplement: btae405_Supplementary_Data [file btae405_supplementary_data.zip › supp/AF_acc.csv]

pdb	Hchain	Lchain	antigen_chain	max
6ba5	F	E	O	70.62706270627062
6ddv	B	A	C	73.47560975609755
6h2y	H	L	D	72.44897959183673
6i8s	E	I	A	73.5593220338983
6icc	H	L	A	71.95121951219512
6ion	H	L	A	66.82926829268293
6j14	A	B	G	73.84615384615385
6j15	A	B	C	73.21428571428571
6k0y	A	B	C	74.9271137026239
6kz0	K	L	J	72.08121827411168
6lyn	H	L	D	71.35922330097088
6lz9	H	L	B	69.40133037694012
6m3b	C	B	A	73.01587301587301
6mlk	H	L	A	65.23517382413088
6o9i	D	E	C	71.30177514792899
6oor	H	L	A	68.1640625
6p50	H	L	C	73.04075235109718
6r8x	C	B	A	72.98474945533769
6rps	H	L	A	67.0061099796334
6u6u	H	L	R	70.58823529411765
6v4n	D	E	W	73.21937321937322
6wgl	A	B	C	74.27884615384616
6wh9	E	F	D	69.75308641975309
6xkq	H	L	A	70.78947368421052
6xlq	B	C	A	70.40816326530613
6y9b	I	M	A	67.99163179916317
7ahu	B	A	EF	73.59550561797754
7bq5	H	L	A	74.12790697674419
7c61	H	L	A	68.42105263157895
7cm4	H	L	A	65.78947368421053
7daa	H	L	A	71.42857142857143
7djz	A	B	C	72.1311475409836
7dr4	A	B	J	71.1864406779661
7e72	C	D	F	70.40572792362768
7e7y	A	B	R	73.87173396674585
7jmp	H	L	A	74.74747474747475
7kmg	D	E	F	70.43189368770764
7l7r	D	C	G	71.34670487106017
7lop	X	Y	Z	74.7072599531616
7m7w	C	D	S	66.8997668997669
7mhy	M	N	A	70.58823529411765
7mzh	H	L	E	70.56962025316456
7mzi	H	L	A	73.99527186761229
7orb	H	L	R	72.18225419664267
7ps0	H	L	E	67.83216783216784
7ps4	H	L	E	68.29268292682927
7rah	D	C	E	68.57142857142857
7s11	I	M	D	67.55162241887905
