# Supplementary material for: Geometric epitope and paratope prediction
Source: Bioinformatics. 2024 Jul 10;40(7):btae405. doi: 10.1093/bioinformatics/btae405 (PMC11245313; doi:10.1093/bioinformatics/btae405)
Supplement: btae405_Supplementary_Data [file btae405_supplementary_data.zip › supp/AF_hm.csv]

pdb	Hchain	Lchain	antigen_chain	max
6a77	H	L	A	76.94704049844236
6h2y	H	L	D	72.44897959183673
6hx4	H	L	B	69.7508896797153
6j6y	E	F	D	78.78787878787878
6k65	H	L	A	71.53024911032028
6kz0	K	L	J	72.08121827411168
6m3b	C	B	A	73.01587301587301
6m58	C	D	B	77.73972602739725
6mlk	H	L	A	65.23517382413088
6nmv	H	L	S	78.67867867867868
6nz7	H	L	BA	77.1356783919598
6o9i	D	E	C	71.30177514792899
6phb	D	C	I	78.42639593908629
6r8x	C	B	A	72.98474945533769
6rps	H	L	A	67.0061099796334
6svl	A	B	C	76.0
6urm	H	L	F	77.45535714285714
6ute	C	D	S	78.35365853658537
6vy4	C	D	B	75.76791808873719
6vy6	H	L	A	76.63551401869158
6wgl	A	B	C	74.27884615384616
6xq0	E	F	D	73.568281938326
6xqw	H	L	E	76.39344262295083
6ywc	D	E	F	75.86206896551724
7bbj	H	L	A	75.76791808873719
7cm4	H	L	A	65.78947368421053
7daa	H	L	A	71.42857142857143
7djz	A	B	C	72.1311475409836
7dr4	A	B	J	71.1864406779661
7e72	C	D	F	70.40572792362768
7e7y	A	B	R	73.87173396674585
7e9b	H	L	C	79.05604719764013
7jmp	H	L	A	74.74747474747475
7ket	A	B	C	78.15845824411134
7kmg	D	E	F	70.43189368770764
7kn3	M	N	B	75.35211267605634
7lcv	A	B	C	78.60262008733623
7mhy	M	N	A	70.58823529411765
7mzh	H	L	E	70.56962025316456
7mzi	H	L	A	73.99527186761229
7n0u	H	L	C	78.01047120418848
7n3d	H	L	C	78.52941176470588
