# Supplementary material for: Geometric epitope and paratope prediction
Source: Bioinformatics. 2024 Jul 10;40(7):btae405. doi: 10.1093/bioinformatics/btae405 (PMC11245313; doi:10.1093/bioinformatics/btae405)
Supplement: btae405_Supplementary_Data [file btae405_supplementary_data.zip › supp/test70.csv]

pdb	Hchain	Lchain	antigen_chain	max
7lfb	H	L	X	69.57928802588997
6y9b	I	M	A	67.99163179916317
7nx3	B	C	F	66.46341463414635
7e7x	H	L	A	68.38487972508591
7lue	H	L	A	69.09722222222221
6wmw	M	N	B	67.2209026128266
6wmw	H	L	B	67.2209026128266
7rah	B	A	E	68.57142857142857
7rah	D	C	E	68.57142857142857
7kn4	M	N	B	69.43765281173594
6nyq	H	L	C	65.0
6vvu	G	I	D	68.68686868686868
6v4o	H	L	N	68.85245901639344
6hx4	H	L	B	69.7508896797153
6a3w	A	B	C	69.44444444444444
7o52	H	L	U	69.79695431472082
6osh	H	L	K	68.0921052631579
7mmo	D	E	F	66.16915422885572
6mlk	H	L	A	65.23517382413088
7cm4	H	L	A	65.78947368421053
7e5o	H	L	A	68.50961538461539
6p67	E	F	G	68.75
7ean	H	L	A	69.23076923076923
7bwj	H	L	E	67.36111111111111
6rps	H	L	A	67.0061099796334
7c61	H	L	A	68.42105263157895
7s13	H	L	D	69.34523809523809
6ion	H	L	A	66.82926829268293
6lz9	H	L	B	69.40133037694012
7ps4	H	L	E	68.29268292682927
6lgw	C	D	F	69.68085106382979
7s11	I	M	D	67.55162241887905
6wh9	E	F	D	69.75308641975309
7ps0	H	L	E	67.83216783216784
7dm1	D	C	A	68.51851851851852
7dm2	H	L	A	69.84126984126983
7o9s	H	L	A	68.15068493150685
6h3t	I	M	B	66.52267818574515
7bel	C	D	X	66.20370370370371
7bel	E	F	X	66.20370370370371
7mf1	H	L	A	69.96699669966998
6oor	H	L	A	68.1640625
7ec5	E	F	BAC	68.06451612903226
6z2l	C	B	A	69.58637469586375
6e3h	H	L	BA	66.0377358490566
6cxy	H	L	C	69.05829596412556
7n4j	H	L	A	66.59192825112108
6pxh	H	L	B	65.84070796460178
7jie	E	F	A	69.38110749185668
